# Supplementary material for: Clinical features and genetic analysis of a case series of skeletal ciliopathies in a prenatal setting
Source: BMC Med Genomics. 2023 Dec 7;16:318. doi: 10.1186/s12920-023-01753-y (PMC10704717; doi:10.1186/s12920-023-01753-y)
Supplement: Supplementary file 2 — Additional file 2: Supplementary Table S2. Top 10 candidate mutations as revealed by WES. [file 12920_2023_1753_MOESM2_ESM.xlsx]

## Sheet: Sheet1
Supplementary Table S2 Top 10 candidate mutations as revealed by WES
The 10 most prominent candidate mutations for fetus 1
Gene	Type	Position	AAchange	dbsnp	AlleleFrequency	primaryACMGEvidence	primaryACMGLevel	ClinVar	Disease
DYNC2H1	missense_variant	chr11:103057146-G-A	NM_001080463.2:exon42:c.6809G>A:p.R2270Q:missense_variant,NM_001377.3:exon42:c.6809G>A:p.R2270Q:missense_variant	rs1232553987	.	pm2[pm2,pm2]	VUS[VUS,VUS]	.	AR/DR:Short-rib thoracic dysplasia 3 with or without polydactyly	het:21:28:49|0.57
DYNC2H1	stop_gained	chr11:103024068-C-T	NM_001080463.2:exon22:c.3133C>T:p.Q1045*:stop_gained,NM_001377.3:exon22:c.3133C>T:p.Q1045*:stop_gained	.	.	pvs1 pm2[pvs1 pm2,pvs1 pm2]	Likely pathogenic[Likely pathogenic,Likely pathogenic]	.	AR/DR:Short-rib thoracic dysplasia 3 with or without polydactyly	het:19:34:53|0.64
IL36RN	missense_variant	chr2:113819812-C-T	NM_012275.3:exon4:c.227C>T:p.P76L:missense_variant,NM_173170.1:exon4:c.227C>T:p.P76L:missense_variant	rs139497891	0.000286524	pm2 ps3[pm2 ps3,pm2 ps3]	Likely pathogenic[Likely pathogenic,Likely pathogenic]	Conflicting interpretations of pathogenicity	AR:Psoriasis 14, pustular	het:52:50:102|0.49
PAPSS2	stop_gained	chr10:89474814-C-T	NM_001015880.2:exon6:c.712C>T:p.R238*:stop_gained,NM_004670.4:exon6:c.712C>T:p.R238*:stop_gained	rs541008862	1.59234e-05	pvs1 pm2[pvs1 pm2,pvs1 pm2]	Likely pathogenic[Likely pathogenic,Likely pathogenic]	Pathogenic/Likely pathogenic	AR:Brachyolmia 4 with mild epiphyseal and metaphyseal changes	het:18:16:34|0.47
COL1A1	missense_variant	chr17:48271315-T-C	NM_000088.4:exon25:c.1756A>G:p.K586E:missense_variant	rs1321629414	.	pp2 pm2 pp3[pp2 pm2 pp3]	VUS[VUS]	.	AD:Caffey disease##AD:Combined osteogenesis imperfecta and Ehlers-Danlos syndrome 1##AD:Ehlers-Danlos syndrome, arthrochalasia type, 1##AD:Osteogenesis imperfecta, type I##AD:Osteogenesis imperfecta, type II##AD:Osteogenesis imperfecta, type III##AD:Osteogenesis imperfecta, type IV##AD:{Bone mineral density variation QTL, osteoporosis}	het:47:40:87|0.46
DYNC2H1	intron_variant	chr11:103325873-AGT-A	NM_001080463.2:intron86:c.12478-32_12478-31del:.:intron_variant,NM_001377.3:intron85:c.12457-32_12457-31del:.:intron_variant	.	.	pm2[pm2,pm2]	VUS[VUS,VUS]	.	AR/DR:Short-rib thoracic dysplasia 3 with or without polydactyly	het:10:2:12|0.17
COL9A2	synonymous_variant	chr1:40781325-C-T	NM_001852.4:exon2:c.87G>A:p.P29=:synonymous_variant	.	.	pm2 bp7[pm2 bp7]	VUS[VUS]	.	AR:?Stickler syndrome, type V##AD:Epiphyseal dysplasia, multiple, 2	het:52:44:96|0.46
ATP7B	missense_variant	chr13:52520427-G-A	NM_000053.4:exon13:c.3053C>T:p.A1018V:missense_variant,NM_001005918.3:exon9:c.2432C>T:p.A811V:missense_variant,NM_001243182.2:exon14:c.2720C>T:p.A907V:missense_variant,NM_001330578.2:exon12:c.2819C>T:p.A940V:missense_variant,NM_001330579.2:exon11:c.2801C>T:p.A934V:missense_variant	rs371840514	5.84442e-05	pm2 pp3[pm2 pp3,pm2 pp3,pm2 pp3,pm2 pp3,pm2 pp3]	VUS[VUS,VUS,VUS,VUS,VUS]	Pathogenic/Likely pathogenic	AR:Wilson disease	het:80:79:159|0.50
DDX59	frameshift_variant	chr1:200633203-TG-T	NM_001031725.6:exon3:c.815del:p.P272Hfs*12:frameshift_variant,NM_001320181.2:exon3:c.815del:p.P272Hfs*12:frameshift_variant,NM_001320182.1:exon2:c.815del:p.P272Hfs*12:frameshift_variant,NM_001349799.3:exon3:c.815del:p.P272Hfs*12:frameshift_variant,NM_001349800.3:exon3:c.815del:p.P272Hfs*12:frameshift_variant,NM_001349801.3:exon3:c.815del:p.P272Hfs*12:frameshift_variant,NM_001349802.3:exon3:c.815d…	rs1662556726	.	pvs1 pm2[pvs1 pm2,pvs1 pm2,pvs1 pm2,pvs1 pm2,pvs1 pm2,pvs1 pm2,pvs1 pm2,pvs1 pm2,pvs1 pm2]	Likely pathogenic[Likely pathogenic,Likely pathogenic,Likely pathogenic,Likely pathogenic,Likely pathogenic,Likely pathogenic,Likely pathogenic,Likely pathogenic,Likely pathogenic]	.	AR:Orofaciodigital syndrome V	het:49:41:90|0.46
IL36RN	splice_region_variant&intron_variant	chr2:113818520-T-C	NM_012275.3:intron3:c.115+6T>C:.:splice_region_variant&intron_variant,NM_173170.1:intron3:c.115+6T>C:.:splice_region_variant&intron_variant	rs148755083	0.00100267	ps3 pp3[ps3 pp3,ps3 pp3]	VUS[VUS,VUS]	Conflicting interpretations of pathogenicity	AR:Psoriasis 14, pustular	het:23:31:54|0.57
The 10 most prominent candidate mutations for fetus 2
Gene	type	Position	AAchange	dbsnp	AlleleFrequency	primaryACMGEvidence	primaryACMGLevel	ClinVar	Disease
DEAF1	missense_variant	chr11:694989-G-A	NM_021008.4:exon1:c.59C>T:p.A20V:missense_variant,NM_001293634.1:exon1:c.59C>T:p.A20V:missense_variant,NM_001367390.1:intron1:c.-437-3391C>T:.:intron_variant	rs1861055827	.	pm2 bp4[pm2 bp4,pm2 bp4,pm2]	VUS[VUS,VUS,VUS]	.	AR:Neurodevelopmental disorder with hypotonia, impaired expressive language, and with or without seizures##AD:Vulto-van Silfout-de Vries syndrome	hom:0:2:2|1.00
ABCB4	intron_variant	chr7:87056260-AGTGT-A	NM_000443.4:intron15:c.1894-28_1894-25del:.:intron_variant,NM_018849.3:intron15:c.1894-28_1894-25del:.:intron_variant,NM_018850.3:intron15:c.1894-28_1894-25del:.:intron_variant	rs10647775	.	pm2[pm2,pm2,pm2]	VUS[VUS,VUS,VUS]	.	AD/AR:Cholestasis, intrahepatic, of pregnancy, 3##AR:Cholestasis, progressive familial intrahepatic 3##AD/AR:Gallbladder disease 1	het:3:12:39|0.31
NOTCH3	stop_gained	chr19:15302984-G-A	NM_000435.3:exon4:c.466C>T:p.R156*:stop_gained	rs745367307	4.07461e-06	pvs1 pm2[pvs1 pm2]	Likely pathogenic[Likely pathogenic]	.	AD:?Myofibromatosis, infantile 2##AD:Cerebral arteriopathy with subcortical infarcts and leukoencephalopathy 1##AD:Lateral meningocele syndrome	het:75:70:145|0.48
KDM6B	synonymous_variant	chr17:7752120-C-T	NM_001080424.2:exon11:c.2514C>T:p.S838=:synonymous_variant,NM_001348716.2:exon12:c.2514C>T:p.S838=:synonymous_variant	rs748325853	2.02117e-05	pm2 bp7[pm2 bp7,pm2 bp7]	VUS[VUS,VUS]	.	AD:Neurodevelopmental disorder with coarse facies and mild distal skeletal abnormalities	het:68:65:133|0.49
NOTCH3	intron_variant	chr19:15290872-C-T	NM_000435.3:intron20:c.3327+11G>A:.:intron_variant	rs777978969	0.000108059	pm2[pm2]	VUS[VUS]	Benign	AD:?Myofibromatosis, infantile 2##AD:Cerebral arteriopathy with subcortical infarcts and leukoencephalopathy 1##AD:Lateral meningocele syndrome	het:33:25:58|0.43
NOTCH1	intron_variant	chr9:139412572-CCT-C	NM_017617.5:intron7:c.1255+15_1255+16del:.:intron_variant	rs775945192	0	pm2[pm2]	VUS[VUS]	Likely benign	AD:Adams-Oliver syndrome 5##AD:Aortic valve disease 1	het:71:48:119|0.40
NEB	missense_variant	chr2:152499111-C-T	NM_001271208.2:exon60:c.8350G>A:p.A2784T:missense_variant,NM_001164507.1:exon60:c.8350G>A:p.A2784T:missense_variant,NM_001164508.2:exon60:c.8350G>A:p.A2784T:missense_variant,NM_004543.5:exon60:c.8350G>A:p.A2784T:missense_variant	rs142326967	0.000156725	pm2[pm2,pm2,pm2,pm2]	VUS[VUS,VUS,VUS,VUS]	.	AR:Arthrogryposis multiplex congenita 6##AR:Nemaline myopathy 2, autosomal recessive	het:50:47:97|0.48
FANCA	intron_variant	chr16:89882904-C-T	NM_000135.4:intron1:c.79+41G>A:.:intron_variant,NM_001018112.3:intron1:c.79+41G>A:.:intron_variant,NM_001286167.3:intron1:c.79+41G>A:.:intron_variant,NM_001351830.2:intron1:c.79+41G>A:.:intron_variant	rs1386833145	0	pm2[pm2,pm2,pm2,pm2]	VUS[VUS,VUS,VUS,VUS]	.	AR:Fanconi anemia, complementation group A	hom:0:2:2|1.00
COL6A6	stop_gained	chr3:130292973-G-T	NM_001102608.2:exon7:c.3151G>T:p.E1051*:stop_gained	.	.	pvs1 pm2[pvs1 pm2]	Likely pathogenic[Likely pathogenic]	.	.[mask_add]HGMD:Myopathy++HPO:.	het:51:50:101|0.50
IFT172	missense_variant	chr2:27695128-G-A	NM_015662.3:exon15:c.1513C>T:p.R505W:missense_variant	rs779152335	7.9538e-05	pm2[pm2]	VUS[VUS]	.	AR:Bardet-Biedl syndrome 20##AR:Retinitis pigmentosa 71##AR:Short-rib thoracic dysplasia 10 with or without polydactyly	het:41:31:72|0.43
IFT172	splice_region_variant&intron_variant	chr2:27670506-A-T	NM_015662.3:intron41:c.4540-5T>A:.:splice_region_variant&intron_variant	.	.	pm2[pm2]	VUS[VUS]	.	AR:Bardet-Biedl syndrome 20##AR:Retinitis pigmentosa 71##AR:Short-rib thoracic dysplasia 10 with or without polydactyly	het:90:106:196|0.54
The 10 most prominent candidate mutations for fetus 3
Gene	Type	Position	AAchange	dbsnp	AlleleFrequency	primaryACMGEvidence	primaryACMGLevel	ClinVar	Disease
WDR19	splicing	chr4:39234876-39234876	NM_025132.4:intron20:c.2363+1G>A:.	rs886041912	4.76054e-05	pvs1 pm2	Likely pathogenic	Pathogenic/Likely pathogenic;Likely pathogenic(1),Pathogenic(1);https://www.ncbi.nlm.nih.gov/clinvar/variation/280765	AR:?Cranioectodermal dysplasia 4##AR:?Short-rib thoracic dysplasia 5 with or without polydactyly##AR:Nephronophthisis 13##AR:Senior-Loken syndrome 8	het:41:52|0.56
WDR19	nonsynonymous SNV	chr4:39244503-39244503	NM_025132.4:exon23:c.2596G>C:p.G866R	.	.	pm2 pp3	VUS	.	AR:?Cranioectodermal dysplasia 4##AR:?Short-rib thoracic dysplasia 5 with or without polydactyly##AR:Nephronophthisis 13##AR:Senior-Loken syndrome 8	het:55:73|0.57
CAPN1	nonsynonymous SNV	chr11:65187995-65187995	NM_005186.4:exon8:c.884G>A:p.R295Q	rs756205995	0.00063857	pm1 pm2 pm5 pp3	Likely pathogenic	.	AR:Spastic paraplegia 76, autosomal recessive	het:46:42|0.48
TCOF1	nonframeshift deletion	chr5:150375473-150375475	NM_000356.4:exon10:c.1398_1400del:p.E466del	rs1159384975	8.80452e-06	pm1 pm2 pm4	Likely pathogenic	.	AD:Treacher Collins syndrome 1	het:65:42|0.39
FRAS1	nonsynonymous SNV	chr4:78540987-78540987	NM_025074.7:exon74:c.11902A>G:p.R3968G	rs550166836	0.00287173	pm2	VUS	Uncertain significance;Uncertain significance(1);https://www.ncbi.nlm.nih.gov/clinvar/variation/349821	AR:Fraser syndrome 1	het:50:47|0.48
HYLS1	splicing	chr11:125891423-125891423	XM_017017320.1:exon2:c.1-7938_1-7936dup:.	rs60408033	0.00620438	pvs1	VUS	Uncertain significance;Uncertain significance(1);https://www.ncbi.nlm.nih.gov/clinvar/variation/303352	AR:Hydrolethalus syndrome	het:0:9|1.0
COMP	nonsynonymous SNV	chr19:18790586-18790586	NM_000095.3:exon3:c.193A>T:p.T65S	rs1349031878	5.43715e-05	pm1 pm2	VUS	.	AD:Epiphyseal dysplasia, multiple, 1##AD:Pseudoachondroplasia	het:70:49|0.41
THPO	nonsynonymous SNV	chr3:184372931-184372931	NM_000460.4:exon6:c.644G>A:p.G215D	.	.	pvs1_strong pm2	Likely pathogenic	.	AD:Thrombocythemia 1	het:34:39|0.53
LRP2	nonsynonymous SNV	chr2:169277875-169277875	NM_004525.3:exon13:c.1642C>T:p.R548C	rs201490492	2.38141e-05	pm2 pp3	VUS	.	AR:Donnai-Barrow syndrome	het:70:41|0.37
CTNS	nonsynonymous SNV	chr17:3655255-3655255	NM_004937.3:exon7:c.364G>A:p.A122T	rs187396540	0.00722733	NA	VUS	Benign;Benign(1);https://www.ncbi.nlm.nih.gov/clinvar/variation/712938	AR:Cystinosis, atypical nephropathic##AR:Cystinosis, late-onset juvenile or adolescent nephropathic##AR:Cystinosis, nephropathic##AR:Cystinosis, ocular nonnephropathic	het:56:49|0.47
The 10 most prominent candidate mutations for fetus 4
Gene	Type	Position	AAchange	dbsnp	AlleleFrequency	primaryACMGEvidence	primaryACMGLevel	ClinVar	Disease
KMT2C	stopgain	chr7:151927023-151927023	NM_170606.3:exon18:c.2961C>G:p.Y987*	rs58528565	.	pvs1 pm2	Likely pathogenic	Conflicting interpretations of pathogenicity;Likely pathogenic(1),Uncertain significance(1);https://www.ncbi.nlm.nih.gov/clinvar/variation/694634	AD:Kleefstra syndrome 2	het:291:77:373|0.21
DYNC2H1	nonsynonymous SNV	chr11:102984407-102984407	NM_001080463.2:exon2:c.337C>T:p.R113W	rs745569868	4.79754e-05	pm2 pm3	VUS	Uncertain significance;Likely pathogenic(1),Pathogenic(1),Uncertain significance(2);https://www.ncbi.nlm.nih.gov/clinvar/variation/302000	AR/DR:Short-rib thoracic dysplasia 3 with or without polydactyly	het:84:56:142|0.39
LTBP2	stopgain	chr14:74975350-74975350	NM_000428.3:exon24:c.3609C>A:p.C1203*	.	.	pvs1 pm2	Likely pathogenic	.	AR:?Weill-Marchesani syndrome 3, recessive##.:Glaucoma 3, primary congenital, D##AR:Microspherophakia and/or megalocornea, with ectopia lentis and with or without secondary glaucoma	het:36:32:72|0.44
DYNC2H1	stopgain	chr11:102992130-102992130	NM_001080463.2:exon10:c.1390C>T:p.R464*	rs1474159674	5.59222e-05	pvs1 pm2	Likely pathogenic	.	AR/DR:Short-rib thoracic dysplasia 3 with or without polydactyly	het:106:70:182|0.38
TMEM67	nonsynonymous SNV	chr8:94805495-94805495	NM_153704.6:exon16:c.1645C>T:p.R549C	rs747025617	0.000217462	pm2 pm5 pp3	VUS	Pathogenic;Pathogenic(1);https://www.ncbi.nlm.nih.gov/clinvar/variation/530903	AR:?RHYNS syndrome##AR:COACH syndrome 1##AR:Joubert syndrome 6##AR:Meckel syndrome 3##AR:Nephronophthisis 11##AR:{Bardet-Biedl syndrome 14, modifier of}	het:60:63:127|0.50
FANCA	nonsynonymous SNV	chr16:89845355-89845355	NM_000135.4:exon19:c.1772G>A:p.R591Q	rs778093769	0.00320924	pm2 pp3	VUS	Uncertain significance;Uncertain significance(3);https://www.ncbi.nlm.nih.gov/clinvar/variation/408177	AR:Fanconi anemia, complementation group A	het:52:57:111|0.51
HLA-DRB1	stopgain	chr6:32549613-32549613	NM_002124.3:exon3:c.373C>T:p.Q125*	rs17882084	0.000258264(RF)	pm2	VUS	.	Mu:{Multiple sclerosis, susceptibility to, 1}##AD:{Sarcoidosis, susceptibility to, 1}	het:350:66:416|0.16
PLOD1	nonsynonymous SNV	chr1:12024245-12024245	NM_000302.4:exon12:c.1216C>T:p.P406S	rs760764359	0.000435019	pm2 pp3	VUS	Uncertain significance;Uncertain significance(1);https://www.ncbi.nlm.nih.gov/clinvar/variation/580095	AR:Ehlers-Danlos syndrome, kyphoscoliotic type, 1	het:144:103:252|0.41
HYDIN	nonsynonymous SNV	chr16:71015341-71015341	NM_001270974.2:exon29:c.4463A>G:p.E1488G	rs201819005	.	pm2	VUS	.	AR:Ciliary dyskinesia, primary, 5	het:89:21:111|0.19
PLOD3	intronic	chr7:100855006-100855006	NM_001084.5:intron11:c.1233-9T>A:.	rs759277092	0.0012837	pm2 pp3	VUS	.	AR:Lysyl hydroxylase 3 deficiency	het:67:90:160|0.56
TTN	nonsynonymous SNV	chr2:179666973-179666973	NM_133378.4:exon3:c.187G>A:p.A63T	rs764892312	0.000381264	pm2 pm1	VUS	Uncertain significance;Uncertain significance(2);https://www.ncbi.nlm.nih.gov/clinvar/variation/203184	.:Cardiomyopathy, dilated, 1G##AD:Cardiomyopathy, familial hypertrophic, 9##AR:Muscular dystrophy, limb-girdle, autosomal recessive 10##AD:Myopathy, myofibrillar, 9, with early respiratory failure##AR:Salih myopathy##AD:Tibial muscular dystrophy, tardive	het:122:158:284|0.56
